# Supplementary material for: Underlying Mechanisms of Increased Precipitation and Arbuscular Mycorrhizal (AM) Fungi on Plant Community by Mediating Soil Microbes in Desert Ecosystems
Source: Plants (Basel). 2025 Nov 5;14(21):3386. doi: 10.3390/plants14213386 (PMC12608211; doi:10.3390/plants14213386)
Supplement: Supplementary file 1 [file plants-14-03386-s001.zip]

Archive with 1 entries (1 files):
- plants-3928830-supplementary.pdf
